# Supplementary material for: Screening of FDA-Approved Drugs Using a 384-Well Plate-Based Biofilm Platform: The Case of Fingolimod
Source: Microorganisms. 2020 Nov 21;8(11):1834. doi: 10.3390/microorganisms8111834 (PMC7700524; doi:10.3390/microorganisms8111834)
Supplement: Supplementary file 1 [file microorganisms-08-01834-s001.zip]

Archive with 3 entries (3 files):
- Figure S1.jpg
- Table S1.pdf
- Table S2.pdf
